# Supplementary material for: Cyphastrea kausti sp. n. (Cnidaria, Anthozoa, Scleractinia), a new species of reef coral from the Red Sea
Source: Zookeys. 2015 Apr 16;(496):1–13. doi: 10.3897/zookeys.496.9433 (PMC4410153; doi:10.3897/zookeys.496.9433)
Supplement: XML Treatment for Cyphastrea [file zookeys.496.9433-treatment1.xml]

<!DOCTYPE tp:taxon-treatment
  PUBLIC "-//TaxonX//DTD Taxonomic Treatment Publishing DTD v0 20100105//EN" "tax-treatment-NSO.dtd">
<tp:taxon-treatment xmlns:tp="http://www.plazi.org/taxpub"><tp:treatment-meta><kwd-group><label>Taxon classification</label><kwd><named-content content-type="kingdom">Animalia</named-content></kwd><kwd><named-content content-type="order">Scleractinia</named-content></kwd><kwd><named-content content-type="family">Merulinidae</named-content></kwd></kwd-group><mixed-citation publication-type="journal"><person-group><name><surname>Bouwmeester</surname><given-names>Jessica</given-names></name><name><surname>Benzoni</surname><given-names>Francesca</given-names></name><name><surname>Baird</surname><given-names>Andrew H.</given-names></name><name><surname>Berumen</surname><given-names>Michael L.</given-names></name></person-group><article-title><italic><tp:taxon-name><tp:taxon-name-part taxon-name-part-type="genus">Cyphastrea</tp:taxon-name-part> <tp:taxon-name-part taxon-name-part-type="species">kausti</tp:taxon-name-part></tp:taxon-name></italic> sp. n. (<tp:taxon-name><tp:taxon-name-part taxon-name-part-type="phylum">Cnidaria</tp:taxon-name-part></tp:taxon-name>, <tp:taxon-name><tp:taxon-name-part taxon-name-part-type="class">Anthozoa</tp:taxon-name-part></tp:taxon-name>, <tp:taxon-name><tp:taxon-name-part taxon-name-part-type="order">Scleractinia</tp:taxon-name-part></tp:taxon-name>), a new species of reef coral from the Red Sea</article-title><source>Zookeys</source><day>16</day><month>4</month><year>2015</year><volume>2015</volume><issue>496</issue><fpage>1</fpage><lpage>13</lpage><pub-id pub-id-type="doi">10.3897/zookeys.496.9433</pub-id></mixed-citation></tp:treatment-meta><tp:nomenclature><label>Genus</label><tp:taxon-name>
                            <tp:taxon-name-part taxon-name-part-type="genus">Cyphastrea</tp:taxon-name-part>
                        </tp:taxon-name><tp:taxon-authority>Milne Edwards &amp; Haime, 1848</tp:taxon-authority><tp:nomenclature-citation-list><tp:nomenclature-citation><tp:taxon-name><tp:taxon-name-part taxon-name-part-type="genus">Astrea</tp:taxon-name-part></tp:taxon-name><comment> (pars) Lamarck, 1816, not <italic><tp:taxon-name><tp:taxon-name-part taxon-name-part-type="genus">Astrea</tp:taxon-name-part></tp:taxon-name></italic> Lamarck, 1801</comment></tp:nomenclature-citation><tp:nomenclature-citation><tp:taxon-name><tp:taxon-name-part taxon-name-part-type="genus">Cyphastrea</tp:taxon-name-part></tp:taxon-name><comment> Milne Edwards &amp; Haime, 1848</comment></tp:nomenclature-citation><tp:nomenclature-citation><tp:taxon-name><tp:taxon-name-part taxon-name-part-type="genus">Solenastrea</tp:taxon-name-part></tp:taxon-name><comment> (pars) Milne Edwards &amp; Haime, 1850, not <italic><tp:taxon-name><tp:taxon-name-part taxon-name-part-type="genus">Solenastrea</tp:taxon-name-part></tp:taxon-name></italic> Milne Edwards &amp; Haime, 1848</comment></tp:nomenclature-citation></tp:nomenclature-citation-list></tp:nomenclature><tp:treatment-sec sec-type="Type species"><title>Type species.</title><p><italic><tp:taxon-name><tp:taxon-name-part taxon-name-part-type="genus">Astrea</tp:taxon-name-part> <tp:taxon-name-part taxon-name-part-type="species">microphthalma</tp:taxon-name-part></tp:taxon-name></italic> Lamarck, 1816; original designation, Milne Edwards &amp; Haime, 1848</p></tp:treatment-sec></tp:taxon-treatment>
