# Supplementary material for: Cyphastrea kausti sp. n. (Cnidaria, Anthozoa, Scleractinia), a new species of reef coral from the Red Sea
Source: Zookeys. 2015 Apr 16;(496):1–13. doi: 10.3897/zookeys.496.9433 (PMC4410153; doi:10.3897/zookeys.496.9433)
Supplement: XML Treatment for Cyphastrea kausti [file zookeys.496.9433-treatment2.xml]

<!DOCTYPE tp:taxon-treatment
  PUBLIC "-//TaxonX//DTD Taxonomic Treatment Publishing DTD v0 20100105//EN" "tax-treatment-NSO.dtd">
<tp:taxon-treatment xmlns:tp="http://www.plazi.org/taxpub"><tp:treatment-meta><kwd-group><label>Taxon classification</label><kwd><named-content content-type="kingdom">Animalia</named-content></kwd><kwd><named-content content-type="order">Scleractinia</named-content></kwd><kwd><named-content content-type="family">Merulinidae</named-content></kwd></kwd-group><mixed-citation publication-type="journal"><person-group><name><surname>Bouwmeester</surname><given-names>Jessica</given-names></name><name><surname>Benzoni</surname><given-names>Francesca</given-names></name><name><surname>Baird</surname><given-names>Andrew H.</given-names></name><name><surname>Berumen</surname><given-names>Michael L.</given-names></name></person-group><article-title><italic><tp:taxon-name><tp:taxon-name-part taxon-name-part-type="genus">Cyphastrea</tp:taxon-name-part> <tp:taxon-name-part taxon-name-part-type="species">kausti</tp:taxon-name-part></tp:taxon-name></italic> sp. n. (<tp:taxon-name><tp:taxon-name-part taxon-name-part-type="phylum">Cnidaria</tp:taxon-name-part></tp:taxon-name>, <tp:taxon-name><tp:taxon-name-part taxon-name-part-type="class">Anthozoa</tp:taxon-name-part></tp:taxon-name>, <tp:taxon-name><tp:taxon-name-part taxon-name-part-type="order">Scleractinia</tp:taxon-name-part></tp:taxon-name>), a new species of reef coral from the Red Sea</article-title><source>Zookeys</source><day>16</day><month>4</month><year>2015</year><volume>2015</volume><issue>496</issue><fpage>1</fpage><lpage>13</lpage><pub-id pub-id-type="doi">10.3897/zookeys.496.9433</pub-id></mixed-citation></tp:treatment-meta><tp:nomenclature><tp:taxon-name>
                            <tp:taxon-name-part taxon-name-part-type="genus">Cyphastrea</tp:taxon-name-part>
                            <tp:taxon-name-part taxon-name-part-type="species">kausti</tp:taxon-name-part>
                            <object-id xmlns:xlink="http://www.w3.org/1999/xlink" content-type="zoobank" xlink:type="simple">http://zoobank.org/39E6E02E-B176-4ADB-9175-0E8C29C8D74C</object-id>
                        </tp:taxon-name><tp:taxon-authority>Bouwmeester &amp; Benzoni</tp:taxon-authority><tp:taxon-status xmlns:xlink="http://www.w3.org/1999/xlink" xlink:type="simple">sp. n.</tp:taxon-status><xref ref-type="fig" rid="F2">Figures 2</xref><xref ref-type="fig" rid="F3">, 3a, c, e</xref><xref ref-type="fig" rid="F4">, 4</xref></tp:nomenclature><tp:treatment-sec sec-type="Material examined"><title>Material examined.</title><p><bold>Type material.</bold> <italic>Holotype</italic>: MNHN-IK-2012-14236 (KAUST SA1307). Type locality: Fsar (Thuwal), <named-content xmlns:xlink="http://www.w3.org/1999/xlink" content-type="dwc:verbatimCoordinates" xlink:type="simple">N 22°13.78', E 39°01.73'</named-content>, depth 13.6 m, coll. J. Bouwmeester 20/10/2013.</p><p><italic>Paratype</italic>: MNHN-IK-2012-14237 (KAUST SA522). Sodfa (Thuwal), <named-content xmlns:xlink="http://www.w3.org/1999/xlink" content-type="dwc:verbatimCoordinates" xlink:type="simple">N 22°12.07', E 38°57.52'</named-content>, depth 2.0 m, coll. D. Huang, 24/04/2013.</p></tp:treatment-sec><tp:treatment-sec sec-type="Other material (Red Sea, Saudi Arabia)"><title>Other material (Red Sea, Saudi Arabia).</title><p>SA443 Qita al Kirsh (Thuwal), <named-content xmlns:xlink="http://www.w3.org/1999/xlink" content-type="dwc:verbatimCoordinates" xlink:type="simple">N 22°25.60', E 38°59.77'</named-content>, coll. F. Benzoni, 18/03/2013; SA446 Qita al Kirsh (Thuwal), <named-content xmlns:xlink="http://www.w3.org/1999/xlink" content-type="dwc:verbatimCoordinates" xlink:type="simple">N 22°25.60', E 38°59.77'</named-content>, coll. F. Benzoni,  18/03/2013; SA498 Sodfa (Thuwal), <named-content xmlns:xlink="http://www.w3.org/1999/xlink" content-type="dwc:verbatimCoordinates" xlink:type="simple">N 22°12.07', E 38°57.52'</named-content>, depth 10.4 m, coll. D. Huang, 24/04/2013; SA607 Abu Madafi (Thuwal), <named-content xmlns:xlink="http://www.w3.org/1999/xlink" content-type="dwc:verbatimCoordinates" xlink:type="simple">N 22° 3.73', E 38°45.82'</named-content>, depth 6.1 m, coll. J. Bouwmeester, 28/04/2013; SA643 Tahla (Thuwal), <named-content xmlns:xlink="http://www.w3.org/1999/xlink" content-type="dwc:verbatimCoordinates" xlink:type="simple">N 22°17.04', E 39° 3.10'</named-content>, depth 6-12 m, coll. <!--PageBreak--><!--PageBreak-->J. Bouwmeester, 08/07/2013; SA644 Tahla (Thuwal), <named-content xmlns:xlink="http://www.w3.org/1999/xlink" content-type="dwc:verbatimCoordinates" xlink:type="simple">N 22°17.04', E 39° 3.10'</named-content>, depth 6-12 m, coll. J. Bouwmeester,  08/07/2013; SA973 Magna (Gulf of Aqaba), <named-content xmlns:xlink="http://www.w3.org/1999/xlink" content-type="dwc:verbatimCoordinates" xlink:type="simple">N 28°24.23', E 34°44.44'</named-content>, coll. F. Benzoni, 29/09/2013; SA1103 Shaybarah (Al Wajh), <named-content xmlns:xlink="http://www.w3.org/1999/xlink" content-type="dwc:verbatimCoordinates" xlink:type="simple">N 25°21.69', E 36°54.75'</named-content>, coll. F. Benzoni, 03/10/2013; SA1121 Marker 9 (Yanbu), <named-content xmlns:xlink="http://www.w3.org/1999/xlink" content-type="dwc:verbatimCoordinates" xlink:type="simple">N 24°26.56', E 37°14.86'</named-content>, coll. F. Benzoni, 04/10/2013; SA1165 Marker 9 (Yanbu), <named-content xmlns:xlink="http://www.w3.org/1999/xlink" content-type="dwc:verbatimCoordinates" xlink:type="simple">N 24°26.56', E 37°14.86'</named-content>, depth 12.5 m, coll. J. Bouwmeester, 04/10/2013; SAE015 Fsar (Thuwal), <named-content xmlns:xlink="http://www.w3.org/1999/xlink" content-type="dwc:verbatimCoordinates" xlink:type="simple">N 22°13.78', E 39°01.73'</named-content>, depth 12m, coll. J. Bouwmeester, 21/09/2014.</p></tp:treatment-sec><tp:treatment-sec sec-type="Description of holotype"><title>Description of holotype.</title><p>The holotype is part of a 12 cm high and 17 cm wide encrusting colony living on an inclined surface (Figure <xref ref-type="fig" rid="F4">4a–b</xref>), and is constituted of two fragments sampled from a single colony (Figure <xref ref-type="fig" rid="F2">2a</xref>). The first fragment is the bigger of the two, bell-shaped, 4.5 cm high and 3.8 cm wide (Figure <xref ref-type="fig" rid="F2">2a</xref>, left). The second fragment is smaller, triangular-shaped, 2.5 cm high with a 2.5 cm base (Figure <xref ref-type="fig" rid="F2">2a</xref>, right). The number of septa is eight but in a small number of corallites (4/40), the number of septa is seven or nine. The septa are exsert and carry densely ornamented spines. The costae are composed of a line of ornamented spines, which continue on the coenosteum, adding to its already dense and elaborate arrangement of ornamented spines. The columella is trabecular and surrounded by a crown of paliform lobes (Figure <xref ref-type="fig" rid="F2">2c</xref>). Extra-calicular budding can be observed on both fragments (Figure <xref ref-type="fig" rid="F2">2a</xref>). The calice diameter of the corallite is 1.11 ± 0.06 mm and the corallite diameter is 1.77 ± 0.14 mm. The corallite density varies from 13 to 22 corallites per cm<sup>2</sup> (Figure <xref ref-type="fig" rid="F2">2c</xref>).</p><fig id="F2" position="float" orientation="portrait"><label>Figure 2.</label><caption><p><italic><tp:taxon-name><tp:taxon-name-part taxon-name-part-type="genus">Cyphastrea</tp:taxon-name-part> <tp:taxon-name-part taxon-name-part-type="species">kausti</tp:taxon-name-part></tp:taxon-name></italic> sp. n. <bold>a</bold> holotype, two fragments (MNHN-IK-2012-14236) <bold>b</bold> paratype (MNHN-IK-2012-14237) <bold>c</bold> skeletal detail of holotype (MNHN-IK-2012-14236) <bold>d–f</bold> SEM images of SA1121 <bold>g–i</bold> SEM images of SA1103. Scale bars: 10 mm (<bold>a, b</bold>); 3 mm (<bold>c, d, g</bold>); 1 mm (<bold>e, h</bold>); and 500 µm (<bold>f, i</bold>).</p></caption><graphic xmlns:xlink="http://www.w3.org/1999/xlink" xlink:href="zookeys-496-001-g002.jpg" position="float" orientation="portrait" xlink:type="simple" id="oo_42038.jpg"/></fig></tp:treatment-sec><tp:treatment-sec sec-type="Diagnosis"><title>Diagnosis.</title><p>The number of primary septa in <italic><tp:taxon-name><tp:taxon-name-part taxon-name-part-type="genus">Cyphastrea</tp:taxon-name-part> <tp:taxon-name-part taxon-name-part-type="species">kausti</tp:taxon-name-part></tp:taxon-name></italic> sp. n. is typically eight (Figures <xref ref-type="fig" rid="F2">2e, h</xref>, <xref ref-type="fig" rid="F3">3e</xref>) but in some cases, seven, nine, or even ten septa can be observed in some corallites of the same colony. However, the majority of corallites have eight primary septa and the average number of septa throughout examined samples is 8.0 ± 0.4 (61 corallites examined from four specimens). This character distinguishes it from <italic><tp:taxon-name><tp:taxon-name-part taxon-name-part-type="genus">Cyphastrea</tp:taxon-name-part> <tp:taxon-name-part taxon-name-part-type="species">microphthalma</tp:taxon-name-part></tp:taxon-name></italic>, which on average has 9.8 ± 0.5 primary septa per corallite, although in one case a corallite with eight septa was observed (Table <xref ref-type="table" rid="T1">1</xref>).</p><p>In <italic><tp:taxon-name><tp:taxon-name-part taxon-name-part-type="genus">Cyphastrea</tp:taxon-name-part> <tp:taxon-name-part taxon-name-part-type="species">kausti</tp:taxon-name-part></tp:taxon-name></italic> sp. n. the calice diameter of the corallite is 1.01 ± 0.13 mm and the corallite diameter is 1.62 ± 0.19 mm. This is smaller than in <italic><tp:taxon-name><tp:taxon-name-part taxon-name-part-type="genus">Cyphastrea</tp:taxon-name-part> <tp:taxon-name-part taxon-name-part-type="species">microphthalma</tp:taxon-name-part></tp:taxon-name></italic>, which has a calice diameter of 1.27 ± 0.11 mm and a corallite diameter of 2.01 ± 0.18 mm (Table <xref ref-type="table" rid="T1">1</xref>).</p><fig id="F3" position="float" orientation="portrait"><label>Figure 3.</label><caption><p><bold>a, c, e</bold> <italic><tp:taxon-name><tp:taxon-name-part taxon-name-part-type="genus">Cyphastrea</tp:taxon-name-part> <tp:taxon-name-part taxon-name-part-type="species">kausti</tp:taxon-name-part></tp:taxon-name></italic> sp. n. <bold>a</bold> holotype (MNHN-IK-2012-14236) <bold>c, e</bold> SEM images of SA607 <bold>b, d, f</bold> <italic><tp:taxon-name><tp:taxon-name-part taxon-name-part-type="genus">Cyphastrea</tp:taxon-name-part> <tp:taxon-name-part taxon-name-part-type="species">microphthalma</tp:taxon-name-part></tp:taxon-name></italic> <bold>b</bold> holotype (MNHN-IK-2012-14002, photo by AF Budd, with permission from MNHN-Paris) <bold>d, f</bold> SEM images of SA159. Scale bars: 5 mm (<bold>a, b</bold>); 3 mm (<bold>c, d</bold>); 1 mm (<bold>e, f</bold>).</p></caption><graphic xmlns:xlink="http://www.w3.org/1999/xlink" xlink:href="zookeys-496-001-g003.jpg" position="float" orientation="portrait" xlink:type="simple" id="oo_42039.jpg"/></fig><p>The corallite density is highly variable between colonies of <italic><tp:taxon-name><tp:taxon-name-part taxon-name-part-type="genus">Cyphastrea</tp:taxon-name-part> <tp:taxon-name-part taxon-name-part-type="species">kausti</tp:taxon-name-part></tp:taxon-name></italic> sp. n. but also within a colony, and varies from 11 to 31 corallites per cm<sup>2</sup> (e.g. Figures <xref ref-type="fig" rid="F2">2c, e</xref>, <xref ref-type="fig" rid="F3">3c</xref>). The corallite density is generally lower on convex surfaces, and higher on concave surfaces, but remains highly variable between colonies, and is not dependant on depth. Indeed, SA607, which had the lowest number of corallites per cm<sup>2</sup>, was sampled at 6 m depth, shallower than the other colonies examined here. In a similar way, corallite density is also highly variable in <italic><tp:taxon-name><tp:taxon-name-part taxon-name-part-type="genus">Cyphastrea</tp:taxon-name-part> <tp:taxon-name-part taxon-name-part-type="species">microphthalma</tp:taxon-name-part></tp:taxon-name></italic> and varies from 11 to 33 corallites per cm<sup>2</sup>.</p><p>The first order septa are clearly exsert, the second order septa are weak and never reach the columella, and the third cycle of septa is absent (Figures <xref ref-type="fig" rid="F2">2</xref>, <xref ref-type="fig" rid="F3">3a, c, e</xref>). A distinct crown of eight ornamented paliform lobes, corresponding to the number of first <!--PageBreak-->order septa, surrounds the columella (Figure <xref ref-type="fig" rid="F2">2c</xref>). Columella is trabecular and compact (Figures <xref ref-type="fig" rid="F2">2h–i</xref>, <xref ref-type="fig" rid="F3">3c, e</xref>). Septal teeth are prominent and ornamented, and granules are scattered on the septal face (Figure <xref ref-type="fig" rid="F2">2e–f</xref>). Costae are composed of a continuous or dotted line of ornamented spines, which become more and more spaced out while <!--PageBreak-->extending on the coenosteum, blending in with the already dense arrangement of ornamented spines, which covers the remaining of the coenosteum (Figure <xref ref-type="fig" rid="F2">2c–i</xref>). The height of each corallite is also variable, leading to colonies with corallites appearing more exsert than in others (e.g. Figure <xref ref-type="fig" rid="F4">4e-f</xref>).</p></tp:treatment-sec><tp:treatment-sec sec-type="Field characteristics and identification"><title>Field characteristics and identification.</title><p>Colonies of <!--PageBreak--><italic><tp:taxon-name><tp:taxon-name-part taxon-name-part-type="genus">Cyphastrea</tp:taxon-name-part> <tp:taxon-name-part taxon-name-part-type="species">kausti</tp:taxon-name-part></tp:taxon-name></italic> sp. n. are encrusting (Figures <xref ref-type="fig" rid="F4">4a–c</xref>) to submassive (Figure <xref ref-type="fig" rid="F4">4d</xref>), often growing on inclined substrate, and are found mostly at 6–12 m depth although they have been observed at 2.0–13.6 m depth. They appear similar to <italic><tp:taxon-name><tp:taxon-name-part taxon-name-part-type="genus">Cyphastrea</tp:taxon-name-part> <tp:taxon-name-part taxon-name-part-type="species">microphthalma</tp:taxon-name-part></tp:taxon-name></italic> but close observation of the corallites will reveal the typical eight-arm snowflake septal arrangement (Fig. <xref ref-type="fig" rid="F2">2</xref>, <xref ref-type="fig" rid="F3">3a, c, e</xref>). The size of the colonies is variable but generally is 10–60 cm. Colour in the field is cream, yellow, or brown.</p><fig id="F4" position="float" orientation="portrait"><label>Figure 4.</label><caption><p><italic><tp:taxon-name><tp:taxon-name-part taxon-name-part-type="genus">Cyphastrea</tp:taxon-name-part> <tp:taxon-name-part taxon-name-part-type="species">kausti</tp:taxon-name-part></tp:taxon-name></italic> sp. n. <bold>a–b</bold> holotype (MNHN-IK-2012-14236) living colony (Fsar, 13.6 m depth) <bold>c</bold> SAE015 <bold>d</bold> SA498 <bold>e</bold> SA607 <bold>f</bold> SA446 <bold>g</bold> SA644 <bold>h</bold> 7887. Scale bars: 1 cm.</p></caption><graphic xmlns:xlink="http://www.w3.org/1999/xlink" xlink:href="zookeys-496-001-g004.jpg" position="float" orientation="portrait" xlink:type="simple" id="oo_42040.jpg"/></fig></tp:treatment-sec><tp:treatment-sec sec-type="Etymology"><title>Etymology.</title><p>This species is named after the King Abdullah University of Science and Technology (KAUST), which has facilitated a considerable increase in marine biodiversity research in the Red Sea since its opening in 2009. Moreover, <italic><tp:taxon-name><tp:taxon-name-part taxon-name-part-type="genus">Cyphastrea</tp:taxon-name-part> <tp:taxon-name-part taxon-name-part-type="species">kausti</tp:taxon-name-part></tp:taxon-name></italic> sp. n. was first observed by the authors on Al Fahal, a reef in front of KAUST, in Thuwal, Saudi Arabia.</p></tp:treatment-sec><tp:treatment-sec sec-type="Distribution"><title>Distribution.</title><p><italic><tp:taxon-name><tp:taxon-name-part taxon-name-part-type="genus">Cyphastrea</tp:taxon-name-part> <tp:taxon-name-part taxon-name-part-type="species">kausti</tp:taxon-name-part></tp:taxon-name></italic> sp. n. has been recorded in the northern and central Red Sea, from Magna in the Gulf of Aqaba, to Thuwal (Figure <xref ref-type="fig" rid="F1">1</xref>). It was not found in the southern Red Sea, where a similar sampling effort was made.</p></tp:treatment-sec><tp:treatment-sec><!--Section generated to contain objects referenced in tp:taxon-treatment.--><table-wrap id="T1" position="float" orientation="portrait"><label>Table 1.</label><caption><p>Micromorphologic characters of <italic><tp:taxon-name><tp:taxon-name-part taxon-name-part-type="genus">Cyphastrea</tp:taxon-name-part> <tp:taxon-name-part taxon-name-part-type="species">kausti</tp:taxon-name-part></tp:taxon-name></italic> sp. n. compared to <italic><tp:taxon-name><tp:taxon-name-part taxon-name-part-type="genus">Cyphastrea</tp:taxon-name-part> <tp:taxon-name-part taxon-name-part-type="species">microphthalma</tp:taxon-name-part></tp:taxon-name></italic>. Average number of septa for seven randomly selected corallites, average calice and corallite width for five randomly selected corallites, and number of corallite centres visible in 1 cm<sup>2</sup>. Standard deviation is indicated for averages.</p></caption><table rules="all"><tbody><tr><th rowspan="1" colspan="1"/><th rowspan="1" colspan="2"><italic><tp:taxon-name><tp:taxon-name-part taxon-name-part-type="genus">Cyphastrea</tp:taxon-name-part> <tp:taxon-name-part taxon-name-part-type="species">kausti</tp:taxon-name-part></tp:taxon-name></italic> sp. n.</th><th rowspan="1" colspan="2"><italic><tp:taxon-name><tp:taxon-name-part taxon-name-part-type="genus">Cyphastrea</tp:taxon-name-part> <tp:taxon-name-part taxon-name-part-type="species">microphthalma</tp:taxon-name-part></tp:taxon-name></italic></th></tr><tr><td rowspan="6" colspan="1">average number septa</td><td rowspan="1" colspan="1">MNHN-IK-2012-14236<xref ref-type="table-fn" rid="TN1">*</xref></td><td rowspan="1" colspan="1">8.0 ± 0.3</td><td rowspan="1" colspan="1">MNHN-IK-2012-14002<xref ref-type="table-fn" rid="TN1">*</xref></td><td rowspan="1" colspan="1">9.9 ± 0.4</td></tr><tr><td rowspan="1" colspan="1">SA607</td><td rowspan="1" colspan="1">8.1 ± 0.4</td><td rowspan="1" colspan="1">SA159</td><td rowspan="1" colspan="1">9.7 ± 0.8</td></tr><tr><td rowspan="1" colspan="1">SA1121</td><td rowspan="1" colspan="1">8.1 ± 0.7</td><td rowspan="1" colspan="1">SA552</td><td rowspan="1" colspan="1">9.6 ± 0.5</td></tr><tr><td rowspan="1" colspan="1">SA1103</td><td rowspan="1" colspan="1">7.7 ± 0.8</td><td rowspan="1" colspan="1">SA734</td><td rowspan="1" colspan="1">9.9 ± 0.4</td></tr><tr><td rowspan="1" colspan="1"/><td rowspan="1" colspan="1"/><td rowspan="1" colspan="1">SA100</td><td rowspan="1" colspan="1">9.9 ± 0.4</td></tr><tr><td rowspan="1" colspan="1"><bold>Average:</bold></td><td rowspan="1" colspan="1"><bold>8.0 ± 0.4</bold></td><td rowspan="1" colspan="1"><bold>Average:</bold></td><td rowspan="1" colspan="1"><bold>9.8 ± 0.5</bold></td></tr><tr><td rowspan="6" colspan="1">average calice diameter [mm]</td><td rowspan="1" colspan="1">MNHN-IK-2012-14236<xref ref-type="table-fn" rid="TN1">*</xref></td><td rowspan="1" colspan="1">1.11 ± 0.06</td><td rowspan="1" colspan="1">MNHN-IK-2012-14002<xref ref-type="table-fn" rid="TN1">*</xref></td><td rowspan="1" colspan="1">1.19 ± 0.09</td></tr><tr><td rowspan="1" colspan="1">SA607</td><td rowspan="1" colspan="1">1.04 ± 0.03</td><td rowspan="1" colspan="1">SA159</td><td rowspan="1" colspan="1">1.37 ± 0.05</td></tr><tr><td rowspan="1" colspan="1">SA1121</td><td rowspan="1" colspan="1">0.83 ± 0.12</td><td rowspan="1" colspan="1">SA552</td><td rowspan="1" colspan="1">1.34 ± 0.10</td></tr><tr><td rowspan="1" colspan="1">SA1103</td><td rowspan="1" colspan="1">1.05 ± 0.03</td><td rowspan="1" colspan="1">SA734</td><td rowspan="1" colspan="1">1.28 ± 0.09</td></tr><tr><td rowspan="1" colspan="1"/><td rowspan="1" colspan="1"/><td rowspan="1" colspan="1">SA100</td><td rowspan="1" colspan="1">1.19 ± 0.09</td></tr><tr><td rowspan="1" colspan="1"><bold>Average:</bold></td><td rowspan="1" colspan="1"><bold>1.01 ± 0.13</bold></td><td rowspan="1" colspan="1"><bold>Average:</bold></td><td rowspan="1" colspan="1"><bold>1.27 ± 0.11</bold></td></tr><tr><td rowspan="6" colspan="1">average corallite diameter [mm]</td><td rowspan="1" colspan="1">MNHN-IK-2012-14236<xref ref-type="table-fn" rid="TN1">*</xref></td><td rowspan="1" colspan="1">1.77 ± 0.14</td><td rowspan="1" colspan="1">MNHN-IK-2012-14002<xref ref-type="table-fn" rid="TN1">*</xref></td><td rowspan="1" colspan="1">1.82 ± 0.12</td></tr><tr><td rowspan="1" colspan="1">SA607</td><td rowspan="1" colspan="1">1.61 ± 0.09</td><td rowspan="1" colspan="1">SA159</td><td rowspan="1" colspan="1">2.14 ± 0.11</td></tr><tr><td rowspan="1" colspan="1">SA1121</td><td rowspan="1" colspan="1">1.36 ± 0.11</td><td rowspan="1" colspan="1">SA552</td><td rowspan="1" colspan="1">2.12 ± 0.17</td></tr><tr><td rowspan="1" colspan="1">SA1103</td><td rowspan="1" colspan="1">1.73 ± 0.07</td><td rowspan="1" colspan="1">SA734</td><td rowspan="1" colspan="1">2.09 ± 0.05</td></tr><tr><td rowspan="1" colspan="1"/><td rowspan="1" colspan="1"/><td rowspan="1" colspan="1">SA100</td><td rowspan="1" colspan="1">1.81 ± 0.08</td></tr><tr><td rowspan="1" colspan="1"><bold>Average:</bold></td><td rowspan="1" colspan="1"><bold>1.62 ± 0.19</bold></td><td rowspan="1" colspan="1"><bold>Average:</bold></td><td rowspan="1" colspan="1"><bold>2.01 ± 0.18</bold></td></tr><tr><td rowspan="6" colspan="1">number corallites per cm<sup>2</sup></td><td rowspan="1" colspan="1">MNHN-IK-2012-14236<xref ref-type="table-fn" rid="TN1">*</xref></td><td rowspan="1" colspan="1">19</td><td rowspan="1" colspan="1">MNHN-IK-2012-14002<xref ref-type="table-fn" rid="TN1">*</xref></td><td rowspan="1" colspan="1">33</td></tr><tr><td rowspan="1" colspan="1">SA607</td><td rowspan="1" colspan="1">11</td><td rowspan="1" colspan="1">SA159</td><td rowspan="1" colspan="1">19</td></tr><tr><td rowspan="1" colspan="1">SA1121</td><td rowspan="1" colspan="1">31</td><td rowspan="1" colspan="1">SA552</td><td rowspan="1" colspan="1">11</td></tr><tr><td rowspan="1" colspan="1">SA1103</td><td rowspan="1" colspan="1">19</td><td rowspan="1" colspan="1">SA734</td><td rowspan="1" colspan="1">11</td></tr><tr><td rowspan="1" colspan="1"/><td rowspan="1" colspan="1"/><td rowspan="1" colspan="1">SA100</td><td rowspan="1" colspan="1">19</td></tr><tr><td rowspan="1" colspan="1"><bold>Average:</bold></td><td rowspan="1" colspan="1"><bold>20 ± 8.2</bold></td><td rowspan="1" colspan="1"><bold>Average:</bold></td><td rowspan="1" colspan="1"><bold>15 ± 4.6</bold></td></tr></tbody></table><table-wrap-foot><fn id="TN1"><label>*</label><p>holotype</p></fn></table-wrap-foot></table-wrap><fn id="TN1"><label>*</label><p>holotype</p></fn><fig id="F1" position="float" orientation="portrait"><label>Figure 1.</label><caption><p>Map of the Red Sea showing the sampling sites of <italic><tp:taxon-name><tp:taxon-name-part taxon-name-part-type="genus">Cyphastrea</tp:taxon-name-part> <tp:taxon-name-part taxon-name-part-type="species">kausti</tp:taxon-name-part></tp:taxon-name></italic> sp. n. The red dot indicates the locality of the holotype, the dark red dot indicates the locality of the paratype, and the green dots indicate the localities of the remaining sampled material.</p></caption><graphic xmlns:xlink="http://www.w3.org/1999/xlink" xlink:href="zookeys-496-001-g001.jpg" position="float" orientation="portrait" xlink:type="simple" id="oo_42037.jpg"/></fig></tp:treatment-sec></tp:taxon-treatment>
